# Supplementary material for: Semi-Supervised Domain Adaptation for Holistic Counting under Label Gap
Source: J Imaging. 2021 Sep 29;7(10):198. doi: 10.3390/jimaging7100198 (PMC8541592; doi:10.3390/jimaging7100198)
Supplement: Supplementary file 1 [file jimaging-07-00198-s001.zip]

Archive with 1 entries (1 files):
- jimaging-1377201_SI.pdf
